# Supplementary material for: Well-positioned nucleosomes punctuate polycistronic pol II transcription units and flank silent VSG gene arrays in Trypanosoma brucei
Source: Epigenetics Chromatin. 2017 Mar 20;10:14. doi: 10.1186/s13072-017-0121-9 (PMC5359979; doi:10.1186/s13072-017-0121-9)
Supplement: Supplementary file 2 — Additional file 2: Table S3. Genomic positions of equivalent sequences mapped as ORC1 sites in T. brucei strain 927 in T. brucei strain 427. [file 13072_2017_121_MOESM2_ESM.xlsx]

## Sheet: Sheet1
Table S3. Genomic positions of equivalent sequences mapped as ORC1 sites in T. brucei strain 927 in T. brucei strain 427.
	Chromosome	Position	Strand
	1	103988	W
	1	171907	W
	1	209674	W
	1	229573	W
	1	255325	W
	1	273477	W
	1	281458	W
	1	286326	W
	1	314450	W
	1	344466	W
	1	346023	W
	1	405934	W
	1	406802	W
	1	682107	W
	1	728863	W
	1	772558	W
	1	773893	W
	1	827797	W
	1	838597	W
	1	877950	W
	1	900967	W
	1	919559	W
	1	973855	W
	1	977141	W
	1	1001086	W
	1	1004948	W
	2	227289	W
	2	227862	W
	2	310589	W
	2	311654	W
	2	388707	W
	2	513995	W
	2	529210	W
	2	536480	W
	2	555829	W
	2	568096	W
	2	586832	W
	2	590387	W
	2	678361	W
	2	692147	W
	2	726899	W
	2	806744	W
	2	849543	W
	2	856949	W
	2	875607	W
	2	882053	W
	2	883245	W
	2	891839	W
	2	896634	W
	2	900075	W
	2	916811	W
	2	939798	W
	2	1029487	W
	2	1042372	W
	2	1043390	W
	2	1050273	W
	2	1051194	W
	2	1054482	W
	2	1075951	W
	2	1079949	W
	2	1086839	W
	2	1095309	W
	3	27190	W
	3	27606	W
	3	46624	W
	3	66972	W
	3	106602	W
	3	205293	W
	3	222120	W
	3	280535	W
	3	282343	W
	3	343385	W
	3	346485	W
	3	364221	W
	3	380332	W
	3	381704	W
	3	444454	W
	3	454979	W
	3	458658	W
	3	489728	W
	3	490881	W
	3	520833	W
	3	559486	W
	3	566593	W
	3	568175	W
	3	570204	W
	3	573123	W
	3	576829	W
	3	589365	W
	3	596508	W
	3	598789	W
	3	666627	W
	3	737159	W
	3	781565	W
	3	788339	W
	3	800507	W
	3	811112	W
	3	860928	W
	3	879392	W
	3	896312	W
	3	920175	W
	3	975690	W
	3	998404	W
	3	1019656	W
	3	1043745	W
	3	1046659	W
	3	1065561	W
	3	1075079	W
	3	1083229	W
	3	1091157	W
	3	1163257	W
	3	1168844	W
	3	1181592	W
	3	1205500	W
	3	1227737	W
	3	1231374	W
	3	1232082	W
	3	1245494	W
	3	1299558	W
	3	1300537	W
	3	1301831	W
	3	1320418	W
	3	1327521	W
	3	1374735	W
	3	1382350	W
	3	1388924	W
	3	1390490	W
	3	1423104	W
	3	1437135	W
	3	1470178	W
	3	1523119	W
	3	1554665	W
	3	1636304	W
	3	1637242	W
	4	89516	W
	4	91558	W
	4	172910	W
	4	178753	W
	4	183068	W
	4	196270	W
	4	232203	W
	4	240183	W
	4	259260	W
	4	262646	W
	4	269692	W
	4	299419	W
	4	306136	W
	4	316770	W
	4	324506	W
	4	325145	W
	4	344025	W
	4	367440	W
	4	371209	W
	4	395747	W
	4	400323	W
	4	412731	W
	4	454096	W
	4	455212	W
	4	488013	W
	4	504311	W
	4	535515	W
	4	537481	W
	4	537959	W
	4	538442	W
	4	543083	W
	4	543722	W
	4	552881	W
	4	562193	W
	4	563290	W
	4	572924	W
	4	611393	W
	4	649965	W
	4	662900	W
	4	680386	W
	4	769761	W
	4	790916	W
	4	818286	W
	4	877879	W
	4	894236	W
	4	896816	W
	4	909197	W
	4	949650	W
	4	969239	W
	4	1005894	W
	4	1040011	W
	4	1077331	W
	4	1205117	W
	4	1214609	W
	4	1245694	W
	4	1255954	W
	4	1284951	W
	4	1293366	W
	4	1392510	W
	4	1413130	W
	4	1419398	W
	4	1469923	W
	4	1509875	W
	5	63390	W
	5	79354	W
	5	99711	W
	5	108751	W
	5	179859	W
	5	193076	W
	5	208472	W
	5	228984	W
	5	245638	W
	5	259589	W
	5	264258	W
	5	269602	W
	5	347062	W
	5	440360	W
	5	476737	W
	5	490852	W
	5	491693	W
	5	493969	W
	5	499472	W
	5	518960	W
	5	519863	W
	5	530658	W
	5	594384	W
	5	612510	W
	5	628927	W
	5	630399	W
	5	675167	W
	5	757944	W
	5	758785	W
	5	831576	W
	5	835734	W
	5	852246	W
	5	858184	W
	5	864308	W
	5	926388	W
	5	986281	W
	5	1025678	W
	5	1043344	W
	5	1070868	W
	5	1090757	W
	5	1157876	W
	5	1193999	W
	5	1203343	W
	5	1210476	W
	5	1253951	W
	5	1280283	W
	5	1292210	W
	5	1305751	W
	5	1344576	W
	5	1407789	W
	6	55848	W
	6	57470	W
	6	67126	W
	6	74990	W
	6	191412	W
	6	194639	W
	6	284022	W
	6	391945	W
	6	392751	W
	6	425829	W
	6	478167	W
	6	546249	W
	6	580974	W
	6	606248	W
	6	644053	W
	6	645212	W
	6	646920	W
	6	658005	W
	6	673905	W
	6	687791	W
	6	693561	W
	6	700628	W
	6	733355	W
	6	799985	W
	6	847100	W
	6	859906	W
	6	882336	W
	6	1019578	W
	6	1057712	W
	6	1091264	W
	6	1092170	W
	6	1111171	W
	6	1124901	W
	6	1198506	W
	6	1226980	W
	6	1247738	W
	6	1271044	W
	6	1273682	W
	6	1280479	W
	6	1284388	W
	6	1294393	W
	6	1297956	W
	6	1322651	W
	6	1323520	W
	6	1330037	W
	6	1338352	W
	6	1391820	W
	6	1396368	W
	6	1398755	W
	6	1498232	W
	6	1591889	W
	6	1595931	W
	7	17487	W
	7	30763	W
	7	230167	W
	7	231390	W
	7	259448	W
	7	278424	W
	7	298135	W
	7	301472	W
	7	364364	W
	7	377230	W
	7	392117	W
	7	398459	W
	7	427970	W
	7	521930	W
	7	555599	W
	7	598762	W
	7	607215	W
	7	613193	W
	7	636220	W
	7	649288	W
	7	658687	W
	7	712623	W
	7	721876	W
	7	782387	W
	7	808873	W
	7	854875	W
	7	900243	W
	7	942685	W
	7	949373	W
	7	957525	W
	7	988333	W
	7	997690	W
	7	1016324	W
	7	1035516	W
	7	1078682	W
	7	1098095	W
	7	1104661	W
	7	1120243	W
	7	1154216	W
	7	1166245	W
	7	1169970	W
	7	1195929	W
	7	1196434	W
	7	1197877	W
	7	1207018	W
	7	1215777	W
	7	1241169	W
	7	1253941	W
	7	1281188	W
	7	1284763	W
	7	1301101	W
	7	1323518	W
	7	1341941	W
	7	1353798	W
	7	1372315	W
	7	1380359	W
	7	1385788	W
	7	1414256	W
	7	1483694	W
	7	1494051	W
	7	1545020	W
	7	1573221	W
	7	1628072	W
	7	1710386	W
	7	1738808	W
	7	1742149	W
	7	1754471	W
	7	1790177	W
	7	1790331	W
	7	1819796	W
	7	1826921	W
	7	1838093	W
	7	1844066	W
	7	1880532	W
	7	1900000	W
	7	1906348	W
	7	1917974	W
	7	1926253	W
	7	2117055	W
	7	2119194	W
	7	2144967	W
	7	2170061	W
	8	46843	W
	8	96289	W
	8	131460	W
	8	133224	W
	8	229255	W
	8	241313	W
	8	243813	W
	8	323948	W
	8	327528	W
	8	338072	W
	8	360881	W
	8	362547	W
	8	377923	W
	8	400068	W
	8	425565	W
	8	443169	W
	8	476195	W
	8	477378	W
	8	480124	W
	8	484693	W
	8	498124	W
	8	521091	W
	8	566401	W
	8	618830	W
	8	625521	W
	8	643077	W
	8	645609	W
	8	649914	W
	8	660292	W
	8	671729	W
	8	680448	W
	8	687601	W
	8	689094	W
	8	704952	W
	8	741528	W
	8	768342	W
	8	816051	W
	8	856248	W
	8	872180	W
	8	898718	W
	8	899659	W
	8	900276	W
	8	923647	W
	8	924687	W
	8	925917	W
	8	926630	W
	8	935085	W
	8	936750	W
	8	963620	W
	8	987839	W
	8	1005700	W
	8	1029137	W
	8	1034711	W
	8	1105516	W
	8	1108239	W
	8	1111427	W
	8	1133792	W
	8	1151433	W
	8	1173150	W
	8	1187023	W
	8	1225225	W
	8	1271130	W
	8	1322060	W
	8	1353553	W
	8	1400673	W
	8	1423855	W
	8	1436913	W
	8	1444735	W
	8	1445604	W
	8	1471069	W
	8	1490350	W
	8	1510328	W
	8	1550797	W
	8	1628424	W
	8	1657809	W
	8	1681342	W
	8	1717742	W
	8	1739681	W
	8	1755717	W
	8	1761159	W
	8	1789010	W
	8	1804367	W
	8	1818535	W
	8	1822397	W
	8	1832014	W
	8	1904270	W
	8	1942073	W
	8	1957161	W
	8	1994320	W
	8	2022429	W
	8	2042656	W
	8	2075846	W
	8	2076887	W
	8	2087676	W
	8	2108991	W
	8	2121223	W
	8	2175836	W
	8	2248701	W
	8	2292755	W
	8	2480716	W
	9	4407	W
	9	16596	W
	9	22081	W
	9	25639	W
	9	31536	W
	9	32433	W
	9	33278	W
	9	43472	W
	9	43900	W
	9	55412	W
	9	58527	W
	9	58573	W
	9	90571	W
	9	122358	W
	9	192540	W
	9	210060	W
	9	218863	W
	9	290609	W
	9	294201	W
	9	295505	W
	9	312603	W
	9	315161	W
	9	347651	W
	9	378127	W
	9	398360	W
	9	401821	W
	9	405911	W
	9	412205	W
	9	433125	W
	9	434014	W
	9	486031	W
	9	521265	W
	9	554665	W
	9	580923	W
	9	584821	W
	9	595273	W
	9	605051	W
	9	608785	W
	9	609686	W
	9	614855	W
	9	621707	W
	9	640023	W
	9	642506	W
	9	660690	W
	9	661585	W
	9	663155	W
	9	674527	W
	9	676158	W
	9	687353	W
	9	693653	W
	9	694976	W
	9	696249	W
	9	706880	W
	9	749670	W
	9	796916	W
	9	800926	W
	9	807302	W
	9	828304	W
	9	866837	W
	9	873137	W
	9	876627	W
	9	885624	W
	9	928200	W
	9	1067059	W
	9	1077537	W
	9	1224458	W
	9	1229142	W
	9	1238804	W
	9	1279042	W
	9	1280097	W
	9	1304931	W
	9	1312660	W
	9	1319828	W
	9	1321854	W
	9	1348001	W
	9	1354057	W
	9	1382391	W
	9	1391909	W
	9	1420767	W
	9	1435177	W
	9	1477717	W
	9	1485232	W
	9	1499081	W
	9	1621634	W
	9	1720231	W
	9	1741266	W
	9	1747193	W
	9	1748574	W
	9	1767103	W
	9	1778941	W
	9	1793696	W
	9	1830716	W
	9	1851306	W
	9	1953314	W
	9	1960310	W
	9	1961465	W
	9	1998077	W
	9	2024278	W
	9	2043961	W
	9	2096315	W
	9	2116642	W
	9	2118845	W
	9	2120331	W
	9	2158934	W
	9	2168528	W
	9	2176341	W
	9	2178436	W
	9	2186407	W
	9	2192709	W
	9	2198635	W
	9	2200372	W
	9	2322200	W
	9	2334359	W
	9	2341374	W
	9	2344196	W
	9	2351108	W
	9	2353104	W
	9	2404491	W
	9	2478259	W
	9	2575613	W
	9	2696347	W
	9	2728266	W
	9	2728967	W
	9	2761720	W
	9	2817005	W
	9	2873357	W
	9	2889335	W
	9	2963998	W
	9	3000385	W
	9	3026442	W
	9	3029496	W
	9	3036515	W
	9	3056800	W
	10	28797	W
	10	29164	W
	10	42767	W
	10	64708	W
	10	113496	W
	10	140869	W
	10	155529	W
	10	217724	W
	10	227834	W
	10	263706	W
	10	296603	W
	10	307462	W
	10	329065	W
	10	336934	W
	10	348454	W
	10	353146	W
	10	364229	W
	10	435316	W
	10	446439	W
	10	451876	W
	10	452718	W
	10	467628	W
	10	469730	W
	10	500315	W
	10	503844	W
	10	505247	W
	10	509429	W
	10	521352	W
	10	527704	W
	10	528365	W
	10	560716	W
	10	627738	W
	10	633749	W
	10	634077	W
	10	635628	W
	10	643434	W
	10	657926	W
	10	660100	W
	10	679779	W
	10	695913	W
	10	786049	W
	10	801363	W
	10	805655	W
	10	810055	W
	10	837281	W
	10	888954	W
	10	917955	W
	10	922275	W
	10	946092	W
	10	986213	W
	10	1004248	W
	10	1007604	W
	10	1045457	W
	10	1060349	W
	10	1072612	W
	10	1102707	W
	10	1103818	W
	10	1126826	W
	10	1159406	W
	10	1161189	W
	10	1170885	W
	10	1178824	W
	10	1188877	W
	10	1208298	W
	10	1210564	W
	10	1215795	W
	10	1222447	W
	10	1223137	W
	10	1231619	W
	10	1234758	W
	10	1240951	W
	10	1331326	W
	10	1338957	W
	10	1414594	W
	10	1453865	W
	10	1455462	W
	10	1456425	W
	10	1504833	W
	10	1535372	W
	10	1553182	W
	10	1555007	W
	10	1559803	W
	10	1567901	W
	10	1577370	W
	10	1625591	W
	10	1626479	W
	10	1630235	W
	10	1631065	W
	10	1647720	W
	10	1651538	W
	10	1704335	W
	10	1709242	W
	10	1791914	W
	10	1798866	W
	10	1801608	W
	10	1809699	W
	10	1811349	W
	10	1836266	W
	10	1872505	W
	10	1896194	W
	10	1903305	W
	10	1992730	W
	10	2005429	W
	10	2040017	W
	10	2041676	W
	10	2043643	W
	10	2049283	W
	10	2069922	W
	10	2097448	W
	10	2108319	W
	10	2128630	W
	10	2136973	W
	10	2202509	W
	10	2227347	W
	10	2234463	W
	10	2277764	W
	10	2310463	W
	10	2312008	W
	10	2318760	W
	10	2320260	W
	10	2321202	W
	10	2345851	W
	10	2483777	W
	10	2497564	W
	10	2526505	W
	10	2530382	W
	10	2554131	W
	10	2562505	W
	10	2565698	W
	10	2567851	W
	10	2584548	W
	10	2592642	W
	10	2627381	W
	10	2628498	W
	10	2654278	W
	10	2655298	W
	10	2675083	W
	10	2677311	W
	10	2687409	W
	10	2689758	W
	10	2695400	W
	10	2708695	W
	10	2733690	W
	10	2737012	W
	10	2761791	W
	10	2762340	W
	10	2820900	W
	10	2822204	W
	10	2824388	W
	10	2829252	W
	10	2880703	W
	10	2900230	W
	10	2916245	W
	10	2961118	W
	10	2974889	W
	10	2975483	W
	10	3070301	W
	10	3070728	W
	10	3095114	W
	10	3097104	W
	10	3101659	W
	10	3147084	W
	10	3158094	W
	10	3178332	W
	10	3196245	W
	10	3196947	W
	10	3214479	W
	10	3226757	W
	10	3241036	W
	10	3287962	W
	10	3297548	W
	10	3316390	W
	10	3334451	W
	10	3351303	W
	10	3375799	W
	10	3405236	W
	10	3417320	W
	10	3424700	W
	10	3431899	W
	10	3549778	W
	10	3552535	W
	10	3592792	W
	10	3627495	W
	10	3665078	W
	10	3675534	W
	10	3712249	W
	10	3732621	W
	10	3747476	W
	10	3755668	W
	10	3767227	W
	10	3825208	W
	10	3836174	W
	10	3852392	W
	10	3868649	W
	10	3875421	W
	10	3880805	W
	10	3893201	W
	10	3905336	W
	10	3920374	W
	10	3949741	W
	10	3960766	W
	10	3997028	W
	11	4580	W
	11	5083	W
	11	5446	W
	11	5472	W
	11	6327	W
	11	6331	W
	11	6441	W
	11	6605	W
	11	6605	W
	11	7042	W
	11	7206	W
	11	10425	W
	11	10543	W
	11	10804	W
	11	24266	W
	11	24266	W
	11	26379	W
	11	26533	W
	11	26553	W
	11	27376	W
	11	27453	W
	11	30796	W
	11	30807	W
	11	31996	W
	11	31999	W
	11	32143	W
	11	32618	W
	11	33574	W
	11	34547	W
	11	34635	W
	11	35551	W
	11	35610	W
	11	37630	W
	11	37989	W
	11	38415	W
	11	38719	W
	11	38831	W
	11	39016	W
	11	39239	W
	11	39266	W
	11	40034	W
	11	41811	W
	11	42969	W
	11	43167	W
	11	43327	W
	11	44675	W
	11	47752	W
	11	50066	W
	11	51008	W
	11	51313	W
	11	51350	W
	11	54323	W
	11	54351	W
	11	54635	W
	11	54800	W
	11	55557	W
	11	58020	W
	11	58638	W
	11	58820	W
	11	59695	W
	11	59815	W
	11	60243	W
	11	61186	W
	11	61398	W
	11	61494	W
	11	63259	W
	11	63604	W
	11	64442	W
	11	65417	W
	11	65816	W
	11	66507	W
	11	67799	W
	11	68807	W
	11	70579	W
	11	71677	W
	11	73071	W
	11	73223	W
	11	74613	W
	11	74760	W
	11	75798	W
	11	76595	W
	11	77395	W
	11	77562	W
	11	78144	W
	11	79983	W
	11	82265	W
	11	85754	W
	11	88552	W
	11	90213	W
	11	93226	W
	11	96485	W
	11	98566	W
	11	100293	W
	11	100302	W
	11	100690	W
	11	102047	W
	11	102803	W
	11	102821	W
	11	102865	W
	11	102967	W
	11	104293	W
	11	104812	W
	11	111940	W
	11	112342	W
	11	112962	W
	11	114143	W
	11	115203	W
	11	116080	W
	11	119238	W
	11	119684	W
	11	120566	W
	11	123344	W
	11	124776	W
	11	124945	W
	11	126396	W
	11	128553	W
	11	129932	W
	11	135902	W
	11	136900	W
	11	138440	W
	11	140552	W
	11	141148	W
	11	142942	W
	11	144192	W
	11	144436	W
	11	144712	W
	11	146082	W
	11	146439	W
	11	149184	W
	11	150407	W
	11	150562	W
	11	150639	W
	11	151656	W
	11	152066	W
	11	155491	W
	11	156756	W
	11	158520	W
	11	158920	W
	11	161881	W
	11	162534	W
	11	165988	W
	11	167357	W
	11	169469	W
	11	175127	W
	11	175254	W
	11	177534	W
	11	178535	W
	11	182441	W
	11	183759	W
	11	185757	W
	11	188079	W
	11	190090	W
	11	192468	W
	11	195543	W
	11	196221	W
	11	197007	W
	11	197901	W
	11	200506	W
	11	206713	W
	11	208593	W
	11	211718	W
	11	211759	W
	11	215805	W
	11	218777	W
	11	220766	W
	11	223537	W
	11	224187	W
	11	224768	W
	11	225815	W
	11	229312	W
	11	230802	W
	11	232779	W
	11	236250	W
	11	237444	W
	11	238511	W
	11	239900	W
	11	241803	W
	11	244146	W
	11	247270	W
	11	248011	W
	11	249019	W
	11	255156	W
	11	255486	W
	11	256983	W
	11	257317	W
	11	257686	W
	11	258038	W
	11	259242	W
	11	262687	W
	11	264330	W
	11	266253	W
	11	268119	W
	11	268342	W
	11	282777	W
	11	287234	W
	11	288808	W
	11	288884	W
	11	288961	W
	11	289143	W
	11	291201	W
	11	295049	W
	11	298226	W
	11	300843	W
	11	311167	W
	11	324453	W
	11	330673	W
	11	332075	W
	11	333319	W
	11	338550	W
	11	339132	W
	11	343256	W
	11	346407	W
	11	347414	W
	11	355459	W
	11	372331	W
	11	372436	W
	11	373907	W
	11	375815	W
	11	382176	W
	11	384960	W
	11	385692	W
	11	391722	W
	11	392634	W
	11	420446	W
	11	421001	W
	11	421479	W
	11	422539	W
	11	424035	W
	11	441894	W
	11	446941	W
	11	453328	W
	11	461893	W
	11	471470	W
	11	499273	W
	11	499902	W
	11	500481	W
	11	507706	W
	11	510013	W
	11	513913	W
	11	521635	W
	11	528250	W
	11	529498	W
	11	544318	W
	11	596900	W
	11	615381	W
	11	633442	W
	11	634155	W
	11	658949	W
	11	677137	W
	11	688267	W
	11	694652	W
	11	697984	W
	11	699440	W
	11	703486	W
	11	717374	W
	11	728070	W
	11	733365	W
	11	735844	W
	11	744832	W
	11	745638	W
	11	758078	W
	11	759975	W
	11	760476	W
	11	776300	W
	11	785429	W
	11	787069	W
	11	795482	W
	11	805647	W
	11	815190	W
	11	815364	W
	11	825544	W
	11	840059	W
	11	851166	W
	11	853078	W
	11	854032	W
	11	856443	W
	11	879467	W
	11	885540	W
	11	900082	W
	11	904431	W
	11	906563	W
	11	916855	W
	11	960334	W
	11	971625	W
	11	987621	W
	11	1043333	W
	11	1087594	W
	11	1098546	W
	11	1100862	W
	11	1117304	W
	11	1121477	W
	11	1123880	W
	11	1153342	W
	11	1161971	W
	11	1177307	W
	11	1182209	W
	11	1199457	W
	11	1351280	W
