# Supplementary material for: Well-positioned nucleosomes punctuate polycistronic pol II transcription units and flank silent VSG gene arrays in Trypanosoma brucei
Source: Epigenetics Chromatin. 2017 Mar 20;10:14. doi: 10.1186/s13072-017-0121-9 (PMC5359979; doi:10.1186/s13072-017-0121-9)
Supplement: Supplementary file 3 — Additional file 3: Table S5. Mapped transcription start regions from Tb927 to Tb427. [file 13072_2017_121_MOESM3_ESM.xlsx]

## Sheet: Sheet1
Table S5. Mapped transcription start regions from Tb927 to Tb427
TSS region / type	Genome coordinates	Gene ID	Genome coordinate 2	Gene ID 2	Pair?	Corrected Gene	Genome Coordinate
Divergent	Tb427_01_v4: 521,199 - 522,581 (-)	Tb427.01.2040	Tb427_01_v4: 521,199 - 522,581 (-)	Tb427.01.2040	*
Divergent	Tb427_01_v4: 531,702 - 535,142 (+)	Tb427.01.2100	Tb427_01_v4: 634,981 - 636,192 (+)	Tb427.01.2770	*
Divergent	Tb427_01_v4: 758,858 - 761,455 (-)	Tb427.01.3560	Tb427_01_v4: 731,891 - 732,379 (-)	Tb427.01.3390	*
Divergent	Tb427_01_v4: 776,801 - 778,942 (+)	Tb427.01.3670	Tb427_01_v4: 776,801 - 778,942 (+)	Tb427.01.3670	*
Divergent	Tb427_02_v4: 511,218 - 511,535 (-)	Tb427.02.2590	Tb427_02_v4: 387,658 - 388,809 (-)	Tb427.02.2020	*
Divergent	Tb427_02_v4: 520,092 - 530,384 (+)	Tb427.02.2650	Tb427_02_v4: 617,868 - 618,359 (+)	Tb427.02.3330	*
Divergent	Tb427_02_v4: 897,752 - 899,299 (-)	Tb427.02.5080	Tb427_02_v4: 619,738 - 620,385 (-)	Tb427.02.3340	*
Divergent	Tb427_02_v4: 906,087 - 906,752 (+)	Tb427.02.5120	Tb427_02_v4: 956,562 - 957,671 (+)	Tb427.02.5360	*
Divergent	Tb427_02_v4: 988,398 - 994,580 (-)	Tb427.02.5540	Tb427_02_v4: 963,046 - 966,891 (-)	Tb427.02.5410	*
Divergent	Tb427_02_v4: 1,000,894 - 1,007,076 (+)	Tb427.02.5600	Tb427_02_v4: 1,022,116 - 1,022,898 (+)	Tb427.02.5660	*
next to rRNA	Tb427_03_v4: 978,869 - 979,906 (+)	Tb427.03.3440	Tb427_03_v4: 1,122,165 - 1,122,644 (+)	Tb427.03.4000	*	Tb427.03.3455	Tb427_03_v4: 978,869 - 979,906 (+)
next to tRNA	Tb427_03_v4: 1,228,954 - 1,230,471 (-)	Tb427.03.4390	Tb427_03_v4: 1,128,279 - 1,135,217 (-)	Tb427.03.4020	*	Tb427.03.4900 upstream	Tb427_03_v4: 1,377,172 - 1,378,548 (+)
next to tRNA	Tb427_04_v4: 312,517 - 313,128 (-)	Tb427.04.1190	Tb427_04_v4: 76,811 - 78,529 (-)	Tb427.04.300	*	Tb427.04.1195	Tb427_04_v4: 318,221 - 318,292 (-)
next to tRNA	Tb427_04_v4: 319,774 - 320,769 (+)	Tb427.04.1200	Tb427_04_v4: 319,774 - 320,769 (+)	Tb427.04.1200	*	Tb427.04.1195	Tb427_04_v4: 318,221 - 318,292 (-)
Divergent	Tb427_04_v4: 533,000 - 535,720 (-)	Tb427.04.2080	Tb427_04_v4: 328,436 - 329,218 (-)	Tb427.04.1220	*
Divergent	Tb427_04_v4: 544,077 - 544,538 (+)	Tb427.04.2100	Tb427_04_v4: 841,074 - 841,736 (+)	Tb427.04.3190	*
Divergent	Tb427_04_v4: 940,555 - 945,633 (-)	Tb427.04.3740	Tb427_04_v4: 862,986 - 865,145 (-)	Tb427.04.3300	*
Divergent	Tb427_04_v4: 973,806 - 977,630 (+)	Tb427.04.3750	Tb427_04_v4: 973,806 - 977,630 (+)	Tb427.04.3750	*
next to tRNA	Tb427_04_v4: 1,280,949 - 1,281,494 (-)	Tb427.04.4660	Tb427_04_v4: 982,126 - 983,331 (-)	Tb427.04.3760	*	Tb427.04.4663:scRNA	Tb427_04_v4: 1,287,901 - 1,287,973 (-)
Internal	Tb427_04_v4: 1,394,058 - 1,394,447 (-)	Tb427.04.5080	Tb427_04_v4: 1,290,217 - 1,291,668 (-)	Tb427.04.4670	*	Tb427.04.5090 directly upstream convergent	Tb427_04_v4: 1,396,363 - 1,396,914 (-)
Internal	Tb427_05_v4: 184,817 - 185,200 (-)	Tb427.05.600	Tb427_05_v4: 129,575 - 130,756 (-)	Tb427.05.410	*	Tb427.05.610 directly upstream	Tb427_05_v4: 203,733 - 205,019 (-)
Divergent	Tb427_05_v4: 209,485 - 210,690 (-)	Tb427.05.630	Tb427_05_v4: 203,733 - 205,019 (-)	Tb427.05.610	*
Divergent	Tb427_05_v4: 219,280 - 221,729 (+)	Tb427.05.640	Tb427_05_v4: 230,121 - 231,593 (+)	Tb427.05.660	*
Internal	Tb427_05_v4: 238,290 - 241,178 (+)	Tb427.05.670	Tb427_05_v4: 314,462 - 317,095 (+)	Tb427.05.940	*	Tb427.05.660 directly upstream	Tb427_05_v4: 230,121 - 231,593 (+)
Internal	Tb427_05_v4: 321,272 - 321,940 (+)	Tb427.05.950	Tb427_05_v4: 444,663 - 445,238 (+)	Tb427.05.1380	*	Tb427.05.940 directly upstream	Tb427_05_v4: 314,462 - 317,095 (+)
Divergent	Tb427_05_v4: 678,939 - 680,528 (-)	Tb427.05.2150	Tb427_05_v4: 641,912 - 644,521 (-)	Tb427.05.2020	*
Divergent	Tb427_05_v4: 691,249 - 691,653 (+)	Tb427.05.2160	Tb427_05_v4: 871,125 - 872,279 (+)	Tb427.05.2760	*
Divergent	Tb427_05_v4: 914,442 - 916,202 (-)	Tb427.05.2900	Tb427_05_v4: 877,147 - 878,370 (-)	Tb427.05.2770	*
Divergent	Tb427_05_v4: 923,881 - 924,420 (+)	Tb427.05.2910	Tb427_05_v4: 963,429 - 963,734 (+)	Tb427.05.3090	*
Divergent	Tb427_05_v4: 1,097,412 - 1,099,172 (-)	Tb427.05.3500	Tb427_05_v4: 967,891 - 968,655 (-)	Tb427.05.3100	*
Divergent	Tb427_05_v4: 1,103,029 - 1,106,628 (+)	Tb427.05.3510	Tb427_05_v4: 1,236,987 - 1,238,420 (+)	Tb427.05.3990	*
Divergent	Tb427_05_v4: 1,331,545 - 1,332,303 (-)	Tb427.05.4530	Tb427_05_v4: 1,239,823 - 1,240,737 (-)	Tb427.05.4010	*
Divergent	Tb427_05_v4: 1,341,867 - 1,345,598 (+)	Tb427.05.4540	Tb427_telo122_v2: 29,672 - 30,694 (+)	Tb427.BES122.9	*
Divergent	Tb427_06_v4: 307,684 - 308,808 (-)	Tb427.06.750	Tb427_06_v4: 238,320 - 239,342 (-)	Tb427.06.560	*
Divergent	Tb427_06_v4: 316,367 - 320,098 (+)	Tb427.06.760	Tb427_06_v4: 335,396 - 339,136 (+)	Tb427.06.800	*
Divergent	Tb427_06_v4: 473,204 - 475,903 (-)	Tb427.06.1290	Tb427_06_v4: 350,995 - 353,961 (-)	Tb427.06.820	*
Divergent	Tb427_06_v4: 484,601 - 485,533 (+)	Tb427tmp.3A7.960	Tb427_06_v4: 484,601 - 485,533 (+)	Tb427tmp.3A7.960	*
Divergent	Tb427_06_v4: 684,489 - 686,288 (-)	Tb427.06.2150	Tb427_06_v4: 486,828 - 487,193 (-)	Tb427.06.1300	*
Divergent	Tb427_06_v4: 690,368 - 691,255 (+)	Tb427.06.2160	Tb427_06_v4: 984,757 - 985,248 (+)	Tb427.06.3360	*
Divergent	Tb427_06_v4: 1,278,376 - 1,278,660 (-)	Tb427.06.4580	Tb427_06_v4: 1,007,885 - 1,008,820 (-)	Tb427.06.3410	*
Divergent	Tb427_06_v4: 1,286,073 - 1,287,896 (+)	Tb427.06.4590	Tb427_06_v4: 1,439,773 - 1,440,138 (+)	Tb427.06.5200	*
Divergent	Tb427_07_v4: 27,526 - 28,839 (-)	Tb427.07.180	Tb427_07_v4: 18,633 - 20,160 (-)	Tb427.07.160	*
Divergent	Tb427_07_v4: 34,652 - 36,709 (+)	Tb427.07.190	Tb427_07_v4: 54,934 - 56,037 (+)	Tb427.07.300	*
Divergent	Tb427_07_v4: 216,775 - 229,113 (-)	Tb427.07.920	Tb427_07_v4: 57,984 - 58,871 (-)	Tb427.07.310	*
Divergent	Tb427_07_v4: 236,228 - 237,619 (+)	Tb427.07.930	Tb427_07_v4: 462,193 - 463,524 (+)	Tb427.07.1930	*
Divergent	Tb427_07_v4: 710,820 - 711,743 (-)	Tb427.07.2730	Tb427_07_v4: 514,795 - 515,616 (-)	Tb427.07.2040	*
Divergent	Tb427_07_v4: 717,543 - 718,085 (+)	Tb427.07.2740	Tb427_07_v4: 834,920 - 835,411 (+)	Tb427.07.3240	*
Internal	Tb427_07_v4: 895,553 - 896,335 (-)	Tb427.07.3470	Tb427_telo153_v2: 15,359 - 16,558 (+)	Tb427.BES153.2	*	Tb427.07.3480 directly upstream	Tb427_07_v4: 899,964 - 900,742 (-)
Divergent	Tb427_07_v4: 1,012,005 - 1,014,335 (-)	Tb427.07.3880	Tb427_07_v4: 903,505 - 905,967 (-)	Tb427.07.3490	*
Divergent	Tb427_07_v4: 1,019,999 - 1,020,919 (+)	Tb427.07.3890	Tb427_07_v4: 1,133,608 - 1,133,946 (-)	Tb427.07.4240	*
Divergent	Tb427_07_v4: 1,238,237 - 1,239,211 (-)	Tb427.07.4670	Tb427_07_v4: 1,133,608 - 1,133,946 (-)	Tb427.07.4250	*
Divergent	Tb427_07_v4: 1,244,745 - 1,245,011 (+)	Tb427.07.4680	Tb427_07_v4: 1,244,745 - 1,245,011 (+)	Tb427.07.4680	*
Divergent	Tb427_07_v4: 1,307,409 - 1,308,788 (-)	Tb427.07.4960	Tb427_07_v4: 1,248,004 - 1,248,963 (-)	Tb427.07.4690	*
Divergent	Tb427_07_v4: 1,318,751 - 1,320,016 (+)	Tb427.07.4970	Tb427_07_v4: 1,615,859 - 1,617,655 (+)	Tb427.07.6000	*
Divergent	Tb427_07_v4: 1,747,091 - 1,747,696 (-)	Tb427.07.6430	Tb427_07_v4: 1,627,616 - 1,631,419 (-)	Tb427.07.6040	*
Divergent	Tb427_07_v4: 1,749,148 - 1,749,816 (+)	Tb427.07.6440	Tb427_07_v4: 1,763,175 - 1,763,969 (+)	Tb427.07.6490	*
next to tRNA	Tb427_07_v4: 1,889,073 - 1,890,086 (-)	Tb427.07.6820	Tb427_07_v4: 1,792,894 - 1,793,505 (-)	Tb427.07.6550	*	Tb427.07.6821 upstream	Tb427_07_v4: 1,891,396 - 1,891,468 (-)
next to tRNA	Tb427_07_v4: 1,900,888 - 1,901,412 (-)	Tb427.07.6840	Tb427_07_v4: 1,896,865 - 1,898,148 (-)	Tb427.07.6830	*	Tb427.07.6845 upstream	Tb427_07_v4: 1,911,830 - 1,911,903 (+)
Divergent	Tb427_07_v4: 1,917,548 - 1,919,863 (-)	Tb427.07.6850	Tb427_07_v4: 1,917,548 - 1,919,863 (-)	Tb427.07.6850	*
Divergent	Tb427_telo122_v2: 8,751 - 10,188 (+)	Tb427.BES122.3	Tb427_telo122_v2: 8,751 - 10,188 (+)	Tb427.BES122.3	*
Internal	Tb427_07_v4: 2,142,632 - 2,143,210 (-)	Tb427.07.7460	Tb427_07_v4: 1,963,831 - 1,964,595 (-)	Tb427.07.6890	*	Tb427.07.7470 directly upstream	Tb427_07_v4: 2,148,431 - 2,149,858 (-)
Divergent	Tb427_08_v4: 445,109 - 445,615 (-)	Tb427.08.1370	Tb427_08_v4: 135,696 - 136,694 (-)	Tb427.08.480	*
Divergent	Tb427_08_v4: 446,089 - 447,153 (+)	Tb427.08.1380	Tb427_08_v4: 446,089 - 447,153 (+)	Tb427.08.1380	*
next to rRNA	Tb427_08_v4: 464,106 - 466,439 (+)	Tb427.08.1410	Tb427_08_v4: 546,767 - 548,542 (+)	Tb427.08.1650	*	Tb427.08.1389 (not directly upstream)	Tb427_08_v4: 460,482 - 460,512 (-)
Divergent	Tb427_08_v4: 622,335 - 624,221 (-)	Tb427.08.1940	Tb427_08_v4: 558,364 - 560,142 (-)	Tb427.08.1670	*
Divergent	Tb427_08_v4: 627,425 - 629,557 (+)	Tb427.08.1950	Tb427_08_v4: 785,228 - 790,990 (+)	Tb427.08.2660	*
next to tRNA	Tb427_08_v4: 794,756 - 796,042 (+)	Tb427.08.2670	Tb427_08_v4: 852,218 - 853,978 (+)	Tb427.08.2850	*	Tb427.08.2666 directly upstream	Tb427_08_v4: 793,779 - 793,850 (-)
Divergent	Tb427_08_v4: 872,987 - 876,382 (-)	Tb427.08.2880	Tb427_08_v4: 865,798 - 868,494 (-)	Tb427.08.2860	*
Divergent	Tb427_08_v4: 878,371 - 879,639 (+)	Tb427.08.2890	Tb427_08_v4: 1,047,187 - 1,048,959 (+)	Tb427.08.3520	*
Internal	Tb427_08_v4: 1,170,319 - 1,172,247 (-)	Tb427.08.3930	Tb427_08_v4: 1,057,733 - 1,058,797 (-)	Tb427.08.3530	*	Tb427.08.3940 upstream	Tb427_08_v4: 1,178,500 - 1,180,248 (-)
Internal	Tb427_08_v4: 1,396,781 - 1,397,575 (-)	Tb427.08.4760	Tb427_08_v4: 1,178,500 - 1,180,248 (-)	Tb427.08.3940	*	Tb427.08.4770 upstream	Tb427_08_v4: 1,403,960 - 1,404,607 (-)
Divergent	Tb427_08_v4: 1,442,275 - 1,443,603 (-)	Tb427.08.4890	Tb427_08_v4: 1,403,960 - 1,404,607 (-)	Tb427.08.4770	*
Divergent	Tb427_08_v4: 1,452,729 - 1,455,815 (+)	Tb427.08.4900	Tb427_08_v4: 1,584,878 - 1,585,549 (+)	Tb427.08.5330	*
Divergent	Tb427_08_v4: 1,608,111 - 1,608,758 (-)	Tb427.08.5430	Tb427_08_v4: 1,590,961 - 1,591,473 (-)	Tb427.08.5350	*
Divergent	Tb427_08_v4: 1,613,571 - 1,614,227 (+)	Tb427.08.5440	Tb427_08_v4: 1,736,626 - 1,737,540 (+)	Tb427.08.5910	*
Internal	Tb427_08_v4: 1,742,876 - 1,744,294 (+)	Tb427.08.5940	Tb427_08_v4: 1,890,636 - 1,891,757 (+)	Tb427.08.6560	*	Tb427.08.5930 upstream	Tb427_08_v4: 1,739,637 - 1,740,152 (+)
Divergent	Tb427_08_v4: 1,994,553 - 1,995,347 (-)	Tb427.08.6920	Tb427_08_v4: 1,899,303 - 1,899,977 (-)	Tb427.08.6570	*
Divergent	Tb427_08_v4: 1,999,801 - 2,001,096 (+)	Tb427.08.6930	Tb427_08_v4: 2,091,786 - 2,093,375 (+)	Tb427.08.7290	*
Divergent	Tb427_09_v4: 828,593 - 830,065 (-)	Tb427tmp.160.3410	Tb427_09_v4: 828,593 - 830,065 (-)	Tb427tmp.160.3410	*
Divergent	Tb427_09_v4: 837,661 - 841,437 (+)	Tb427tmp.160.3470	Tb427_09_v4: 1,061,324 - 1,062,202 (+)	Tb427tmp.160.4950	*
Internal	Tb427_09_v4: 1,376,855 - 1,377,985 (-)	Tb427tmp.211.0630	Tb427_09_v4: 1,272,812 - 1,273,258 (-)	Tb427tmp.211.0040	*	Tb427tmp.211.0680 upstream	Tb427_09_v4: 1,387,844 - 1,389,127 (-)
Internal	Tb427_09_v4: 1,515,034 - 1,516,482 (-)	Tb427tmp.211.1400	Tb427_09_v4: 1,387,844 - 1,389,127 (-)	Tb427tmp.211.0680	*	Tb427tmp.211.1470 upstream	Tb427_09_v4: 1,522,582 - 1,523,520 (-)
Divergent	Tb427_09_v4: 1,716,073 - 1,718,718 (-)	Tb427tmp.211.2460	Tb427_09_v4: 1,522,582 - 1,523,520 (-)	Tb427tmp.211.1470	*
Divergent	Tb427_09_v4: 1,724,913 - 1,725,983 (+)	Tb427tmp.211.2530	Tb427_09_v4: 2,029,850 - 2,030,701 (+)	Tb427tmp.211.4020	*
Internal	Tb427_10_v5: 328,889 - 329,330 (-)	Tb427.10.1220	Tb427_10_v5: 279,187 - 280,581 (-)	Tb427.10.1030	*	Tb427.10.1230 upstream	Tb427_10_v5: 333,370 - 334,398 (-)
Divergent	Tb427_10_v5: 448,268 - 448,646 (-)	Tb427.10.1670	Tb427_10_v5: 333,370 - 334,398 (-)	Tb427.10.1230	*
Divergent	Tb427_10_v5: 453,389 - 454,555 (+)	Tb427.10.1680	Tb427_10_v5: 464,598 - 465,326 (+)	Tb427.10.1750	*
Divergent	Tb427_10_v5: 468,351 - 468,572 (-)	Tb427.10.1780	Tb427_10_v5: 467,218 - 468,012 (-)	Tb427.10.1770	*
Divergent	Tb427_10_v5: 476,115 - 477,140 (+)	Tb427.10.1800	Tb427_10_v5: 613,848 - 614,987 (+)	Tb427.10.2390	*
Divergent	Tb427_10_v5: 630,999 - 632,060 (-)	Tb427.10.2440	Tb427_10_v5: 620,973 - 622,748 (-)	Tb427.10.2410	*
Divergent	Tb427_10_v5: 638,279 - 640,481 (+)	Tb427.10.2460	Tb427_10_v5: 795,994 - 796,401 (+)	Tb427.10.3040	*
Internal	Tb427_10_v5: 802,669 - 803,385 (+)	Tb427.10.3070	Tb427_10_v5: 937,401 - 938,327 (+)	Tb427.10.3620	*	Tb427.10.3060 upstream	Tb427_10_v5: 800,969 - 801,604 (+)
Divergent	Tb427_10_v5: 1,100,354 - 1,101,097 (-)	Tb427.10.4180	Tb427_10_v5: 940,949 - 941,599 (-)	Tb427.10.3630	*
Divergent	Tb427_10_v5: 1,105,565 - 1,108,159 (+)	Tb427.10.4200	Tb427_10_v5: 1,125,568 - 1,126,674 (+)	Tb427.10.4330	*
Divergent	Tb427_10_v5: 1,230,639 - 1,231,034 (-)	Tb427.10.4950	Tb427_10_v5: 1,133,426 - 1,134,778 (-)	Tb427.10.4370	*
Divergent	Tb427_10_v5: 1,236,694 - 1,237,305 (+)	Tb427.10.4970	Tb427_10_v5: 1,422,356 - 1,423,038 (+)	Tb427.10.5710	*
Divergent	Tb427_10_v5: 1,620,523 - 1,623,516 (-)	Tb427.10.6410	Tb427_10_v5: 1,423,762 - 1,424,268 (-)	Tb427.10.5720	*
Divergent	Tb427_10_v5: 1,636,233 - 1,636,970 (+)	Tb427.10.6440	Tb427_10_v5: 1,800,783 - 1,800,950 (+)	Tb427.10.7150	*
next to snRNA	Tb427_10_v5: 1,885,092 - 1,885,994 (-)	Tb427.10.7500	Tb427_10_v5: 1,801,589 - 1,802,209 (-)	Tb427.10.7160	*	Tb427_10_snRNA_1 upstream	Tb427_10_v5: 1,888,346 - 1,888,455 (+)
next to tRNA	Tb427_10_v5: 1,920,693 - 1,923,518 (-)	Tb427.10.7630	Tb427_10_v5: 1,890,973 - 1,892,442 (-)	Tb427.10.7510	*	Tb427_10_tRNA_Pro_2 upstream	Tb427_10_v5: 1,925,407 - 1,925,478 (+)
Divergent	Tb427_10_v5: 2,058,506 - 2,059,213 (-)	Tb427.10.8330	Tb427_10_v5: 1,931,050 - 1,931,778 (-)	Tb427.10.7670	*
Divergent	Tb427_10_v5: 2,065,372 - 2,066,901 (+)	Tb427.10.8360	Tb427_10_v5: 2,350,605 - 2,351,207 (+)	Tb427.10.9510	*
Internal	Tb427_10_v5: 2,359,358 - 2,360,362 (+)	Tb427.10.9560	Tb427_10_v5: 2,509,081 - 2,510,490 (+)	Tb427.10.10200	*	Tb427.10.9550 upstream	Tb427_10_v5: 2,357,921 - 2,358,460 (+)
next to tRNA	Tb427_10_v5: 2,636,034 - 2,638,745 (-)	Tb427.10.10850	Tb427_10_v5: 2,525,161 - 2,532,276 (-)	Tb427.10.10280	*	Tb427_10_tRNA_Asn_1 upstream	Tb427_10_v5: 2,647,990 - 2,648,062 (+)
Divergent	Tb427_10_v5: 2,753,547 - 2,754,275 (-)	Tb427.10.11270	Tb427_10_v5: 2,650,910 - 2,652,622 (-)	Tb427.10.10870	*
Divergent	Tb427_10_v5: 2,759,598 - 2,760,641 (+)	Tb427.10.11290	Tb427_10_v5: 2,984,672 - 2,985,067 (+)	Tb427.10.12280	*
Internal	Tb427_10_v5: 3,045,573 - 3,046,463 (-)	Tb427.10.12550	Tb427_10_v5: 2,985,646 - 2,986,761 (-)	Tb427.10.12290	*	Tb427.10.12560 upstream	Tb427_10_v5: 3,048,645 - 3,049,052 (+)
Internal	Tb427_10_v5: 3,308,391 - 3,311,531 (-)	Tb427.10.13550	Tb427_10_v5: 3,181,805 - 3,185,560 (-)	Tb427.10.13070	*	Tb427.10.13560 upstream	Tb427_10_v5: 3,317,049 - 3,318,197 (-)
Internal	Tb427_10_v5: 3,419,923 - 3,421,065 (-)	Tb427.10.14040	Tb427_10_v5: 3,317,049 - 3,318,197 (-)	Tb427.10.13560	*	Tb427.10.14050 upstream	Tb427_10_v5: 3,421,375 - 3,421,767 (-)
Internal	Tb427_10_v5: 3,948,613 - 3,949,554 (+)	Tb427.10.16020	Tb427_10_v5: 3,978,444 - 3,982,212 (+)	Tb427.10.16190	*	Tb427.10.16010 upstream	Tb427_10_v5: 3,946,685 - 3,947,260 (+)
Divergent	Tb427_11_01_v4: 174,554 - 175,348 (-)	Tb427tmp.50.0001	Tb427_11_01_v4: 25,498 - 29,013 (-)	Tb427tmp.03.0990	*
Divergent	Tb427_11_01_v4: 184,964 - 185,464 (+)	Tb427tmp.03.0410	Tb427_11_01_v4: 443,919 - 448,159 (+)	Tb427tmp.53.0001	*
Divergent	Tb427_11_01_v4: 895,163 - 896,281 (-)	Tb427tmp.02.0730	Tb427_11_01_v4: 681,209 - 681,877 (-)	Tb427tmp.22.0001	*
Divergent	Tb427_11_01_v4: 904,871 - 905,191 (+)	Tb427tmp.02.0740	Tb427_11_01_v4: 1,027,096 - 1,027,968 (+)	Tb427tmp.02.1040	*
Internal	Tb427_11_01_v4: 1,037,593 - 1,040,208 (+)	Tb427tmp.02.1070	Tb427_11_01_v4: 1,180,841 - 1,182,067 (+)	Tb427tmp.02.1580	*	Tb427tmp.02.1040 upstream	Tb427_11_01_v4: 1,027,096 - 1,027,968 (+)
Divergent	Tb427_11_01_v4: 1,260,266 - 1,262,605 (-)	Tb427tmp.02.1990	Tb427_11_01_v4: 1,183,846 - 1,185,708 (-)	Tb427tmp.02.1600	*
Divergent	Tb427_11_01_v4: 1,268,327 - 1,268,680 (+)	Tb427tmp.02.2030	Tb427_11_01_v4: 1,342,839 - 1,343,657 (+)	Tb427tmp.02.2370	*
Internal	Tb427_11_01_v4: 1,354,590 - 1,355,927 (+)	Tb427tmp.02.2390	Tb427_11_01_v4: 1,656,159 - 1,658,339 (+)	Tb427tmp.02.3720	*	Tb427tmp.02.2380 upstream	Tb427_11_01_v4: 1,345,077 - 1,347,365 (-)
Internal	Tb427_11_01_v4: 1,753,214 - 1,754,632 (-)	Tb427tmp.02.4190	Tb427_11_01_v4: 1,662,397 - 1,666,131 (-)	Tb427tmp.02.3740	*	Tb427tmp.02.4200 upstream	Tb427_11_01_v4: 1,758,658 - 1,759,458 (-)
Internal	Tb427_11_01_v4: 1,849,455 - 1,849,856 (-)	Tb427tmp.02.4485	Tb427_11_01_v4: 1,758,658 - 1,759,458 (-)	Tb427tmp.02.4200	*	Tb427tmp.02.4490 upstream	Tb427_11_01_v4: 1,852,028 - 1,852,765 (-)
next to tRNA	Tb427_11_01_v4: 1,870,527 - 1,873,700 (-)	Tb427tmp.02.4550	Tb427_11_01_v4: 1,856,458 - 1,859,265 (-)	Tb427tmp.02.4500	*	Tb427_11_tRNA_Gly_1 upstream	Tb427_11_01_v4: 1,875,324 - 1,875,394 (+)
Internal	Tb427_11_01_v4: 2,383,304 - 2,384,350 (+)	Tb427tmp.01.0580	Tb427_11_01_v4: 2,518,228 - 2,520,090 (+)	Tb427tmp.01.1140	*	Tb427tmp.12.0018 upstream	Tb427_11_01_v4: 2,374,697 - 2,375,231 (+)
Divergent	Tb427_11_01_v4: 2,596,568 - 2,597,308 (-)	Tb427tmp.01.1570	Tb427_11_01_v4: 2,522,800 - 2,523,597 (-)	Tb427tmp.01.1160	*
Divergent	Tb427_11_01_v4: 2,604,441 - 2,606,192 (+)	Tb427tmp.01.1590	Tb427_11_01_v4: 2,896,593 - 2,897,597 (+)	Tb427tmp.01.2840	*
Internal	Tb427_11_01_v4: 2,910,144 - 2,914,463 (+)	Tb427tmp.01.2880	Tb427_11_01_v4: 2,984,665 - 2,985,483 (+)	Tb427tmp.01.3200	*	Tb427tmp.01.2860 upstream	Tb427_11_01_v4: 2,899,742 - 2,900,455 (+)
Divergent	Tb427_11_01_v4: 2,992,034 - 2,994,079 (-)	Tb427tmp.01.3240	Tb427_11_01_v4: 2,992,034 - 2,994,079 (-)	Tb427tmp.01.3240	*
Divergent	Tb427_11_01_v4: 3,003,615 - 3,006,032 (+)	Tb427tmp.01.3260	Tb427_11_01_v4: 3,134,255 - 3,135,220 (+)	Tb427tmp.01.3790	*
Internal	Tb427_11_01_v4: 3,156,571 - 3,157,254 (+)	Tb427tmp.01.3840	Tb427_11_01_v4: 3,336,636 - 3,337,898 (+)	Tb427tmp.01.4560	*	Tb427tmp.01.3805 first upstream convergently transcribed	Tb427_11_01_v4: 3,149,689 - 3,150,054 (+)
next to tRNA	Tb427_11_01_v4: 3,449,261 - 3,450,199 (-)	Tb427tmp.01.4700	Tb427_11_01_v4: 3,339,521 - 3,340,999 (-)	Tb427tmp.01.4570	*	Tb427_11_tRNA_His_1 upstream	Tb427_11_01_v4: 3,453,053 - 3,453,123 (+)
next to tRNA	Tb427_11_01_v4: 3,465,621 - 3,466,346 (-)	Tb427tmp.01.4703	Tb427_11_01_v4: 3,457,996 - 3,459,570 (-)	Tb427tmp.01.4701	*	Tb427_11_tRNA_Ala_1 upstream	Tb427_11_01_v4: 3,470,816 - 3,470,887 (-)
Divergent	Tb427_11_01_v4: 3,592,393 - 3,593,030 (-)	Tb427tmp.01.5280	Tb427_11_01_v4: 3,474,744 - 3,476,069 (-)	Tb427tmp.01.4720	*
Divergent	Tb427_11_01_v4: 3,597,270 - 3,598,607 (+)	Tb427tmp.01.5300	Tb427_11_01_v4: 3,601,625 - 3,605,270 (+)	Tb427tmp.01.5310	*
Internal	Tb427_11_01_v4: 4,015,119 - 4,018,337 (-)	Tb427tmp.01.7010	Tb427_11_01_v4: 3,828,826 - 3,833,052 (-)	Tb427tmp.01.6260	*	Tb427tmp.01.7030 upstream	Tb427_11_01_v4: 4,022,866 - 4,023,357 (-)
Internal	Tb427_11_01_v4: 4,220,737 - 4,221,339 (-)	Tb427tmp.01.7840	Tb427_11_01_v4: 4,028,943 - 4,029,764 (-)	Tb427tmp.01.7040	*	Tb427tmp.01.7880 first convergently transcribed upstream	Tb427_11_01_v4: 4,231,052 - 4,231,450 (-)
